# Supplementary material for: Adverse events of pexidartinib for the treatment of TGCT: a real-world disproportionality analysis using FDA Adverse Event Reporting System database
Source: Front Oncol. 2025 Aug 18;15:1594585. doi: 10.3389/fonc.2025.1594585 (PMC12399690; doi:10.3389/fonc.2025.1594585)
Supplement: Supplementary file 2 [file Table2.xlsx]

## Sheet: Sheet1
Table S2：Two-by-two contingency table for disproportionality analyses
	Target adverse event	All other adverse events	Total
Target drug	a	b	a+b
All other drugs	c	d	c+d
Total	a+c	b+d	a+b+c+d
